# Supplementary material for: Biochar Composite with Enhanced Performance Prepared Through Microbial Modification for Water Pollutant Removal
Source: Int J Mol Sci. 2024 Oct 31;25(21):11732. doi: 10.3390/ijms252111732 (PMC11546741; doi:10.3390/ijms252111732)
Supplement: Supplementary file 1 [file ijms-25-11732-s001.zip]

Archive with 1 entries (1 files):
- ijms-3261300-supplementary.pdf
